# Supplementary material for: PPARγ attenuates cellular senescence of alveolar macrophages in asthma-COPD overlap
Source: Respir Res. 2024 Apr 20;25:174. doi: 10.1186/s12931-024-02790-6 (PMC11032609; doi:10.1186/s12931-024-02790-6)
Supplement: Supplementary file 4 — Supplementary Material 4 [file 12931_2024_2790_MOESM4_ESM.xlsx]

## Sheet: Table E1
Supplemental Table2. Identificated High Expressed Cell Markers of Leiden Cluster 1
p_val	avg_log2FC	pct.1	pct.2	p_val_adj	cluster	gene
1.88425e-224	1.63891	0.868	0.213	3.25731e-220	1	SERPING1
2.42767e-166	1.43648	0.824	0.248	4.19671e-162	1	CES1
5.11146e-185	1.34534	0.97	0.387	8.83617e-181	1	HLA-DQA1
2.04858e-210	1.25558	0.68	0.098	3.54138e-206	1	INHBA
4.17011e-169	1.14658	0.896	0.281	7.20887e-165	1	FABP4
4.3944e-229	1.14436	0.764	0.13	7.59659e-225	1	LGALS3BP
2.31341e-148	1.04939	0.748	0.194	3.9992e-144	1	AKR1C3
6.28996e-144	1.03526	0.959	0.387	1.08735e-139	1	CITED2
5.3165e-155	0.957072	0.961	0.38	9.19063e-151	1	TREM1
1.01398e-129	0.950102	0.666	0.168	1.75286e-125	1	FN1
4.45309e-150	0.925269	0.772	0.207	7.69806e-146	1	EVL
2.36636e-198	0.911028	0.722	0.128	4.09073e-194	1	ALDH1A1
2.62593e-210	0.850029	0.763	0.134	4.53944e-206	1	PDLIM1
6.37598e-133	0.84169	0.929	0.355	1.10222e-128	1	HLA-DMB
1.13509e-98	0.822882	0.879	0.382	1.96223e-94	1	AKR1B1
9.00348e-187	0.809651	0.752	0.148	1.55643e-182	1	PHLDA3
2.87938e-129	0.786354	0.92	0.348	4.97758e-125	1	UBE2L6
3.8312e-168	0.781991	0.663	0.122	6.62299e-164	1	AC026369.3
7.94407e-133	0.777287	0.818	0.259	1.37329e-128	1	EVI2B
4.5699e-149	0.769782	0.862	0.272	7.89998e-145	1	PLBD1
6.98451e-168	0.757858	0.723	0.15	1.20741e-163	1	PPIC
1.84579e-165	0.751155	0.768	0.181	3.19082e-161	1	PPARG
3.43586e-153	0.718765	0.893	0.286	5.93958e-149	1	PLA2G16
7.38824e-137	0.716953	0.624	0.134	1.27721e-132	1	STOM
2.58589e-139	0.715347	0.742	0.205	4.47022e-135	1	LAMP2
1.22939e-131	0.711651	0.772	0.225	2.12524e-127	1	JAML
2.96794e-120	0.699761	0.817	0.268	5.13068e-116	1	SCPEP1
6.23552e-92	0.678063	0.87	0.369	1.07793e-87	1	GSN
4.03226e-128	0.672545	0.646	0.156	6.97056e-124	1	OAS1
1.29219e-111	0.671666	0.688	0.203	2.23381e-107	1	GPX3
5.1089e-127	0.671417	0.773	0.235	8.83176e-123	1	DECR1
4.96401e-155	0.667555	0.661	0.131	8.58129e-151	1	HPGD
1.40179e-114	0.657392	0.806	0.275	2.42328e-110	1	DNAJA1
1.3182e-123	0.655813	0.911	0.328	2.27878e-119	1	GYPC
1.15089e-148	0.65017	0.79	0.211	1.98954e-144	1	ACOT2
1.55351e-124	0.646282	0.883	0.316	2.68555e-120	1	EIF4A2
1.37049e-110	0.634635	0.894	0.362	2.36916e-106	1	CD53
9.8922e-105	0.631667	0.857	0.338	1.71006e-100	1	ATP6AP1
1.71669e-122	0.628095	0.754	0.219	2.96765e-118	1	RMDN3
2.47289e-117	0.616223	0.824	0.274	4.27488e-113	1	ALOX5
3.21106e-121	0.608348	0.839	0.297	5.55097e-117	1	MDH1
5.90271e-141	0.599709	0.84	0.264	1.0204e-136	1	SNX2
2.03289e-103	0.573238	0.886	0.358	3.51425e-99	1	SNX10
2.37278e-95	0.516067	0.878	0.358	4.10183e-91	1	TXNIP
7.12805e-106	0.515077	0.836	0.309	1.23223e-101	1	ARL6IP1
2.07322e-118	0.510159	0.801	0.257	3.58397e-114	1	CHMP5
8.82215e-108	0.501037	0.79	0.261	1.52509e-103	1	DOK2

## Sheet: 2
Supplemental Table3. AUCell Score of KEGG Genesets Enriched in Leiden Cluster 1 Compared to other Clusters
KEGG	p_val	avg_diff	p_val_adj	direction	methods
KEGG-VIRAL-MYOCARDITIS	1.36727e-239	0.0833288	1.68243e-235	up	AUCell
KEGG-ALLOGRAFT-REJECTION	1.34459e-237	0.14131	1.65452e-233	up	AUCell
KEGG-ANTIGEN-PROCESSING-AND-PRESENTATION	1.59734e-237	0.0999877	1.96552e-233	up	AUCell
KEGG-TYPE-I-DIABETES-MELLITUS	1.65024e-237	0.123524	2.03062e-233	up	AUCell
KEGG-GRAFT-VERSUS-HOST-DISEASE	5.93852e-237	0.122134	7.30735e-233	up	AUCell
KEGG-AUTOIMMUNE-THYROID-DISEASE	3.53356e-236	0.140164	4.34804e-232	up	AUCell
KEGG-ASTHMA	3.17702e-235	0.163273	3.90933e-231	up	AUCell
KEGG-LEISHMANIA-INFECTION	1.27128e-219	0.0693029	1.56431e-215	up	AUCell
KEGG-INTESTINAL-IMMUNE-NETWORK-FOR-IGA-PRODUCTION	1.67972e-213	0.0872535	2.0669e-209	up	AUCell
KEGG-SYSTEMIC-LUPUS-ERYTHEMATOSUS	8.75279e-213	0.108334	1.07703e-208	up	AUCell
KEGG-CELL-ADHESION-MOLECULES-CAMS	3.35654e-189	0.0360303	4.13022e-185	up	AUCell
KEGG-PYRUVATE-METABOLISM	1.1027e-180	0.0501418	1.35687e-176	up	AUCell
KEGG-PPAR-SIGNALING-PATHWAY	4.23854e-174	0.0322597	5.21552e-170	up	AUCell
KEGG-COMPLEMENT-AND-COAGULATION-CASCADES	1.98602e-161	0.0331818	2.4438e-157	up	AUCell
KEGG-ASCORBATE-AND-ALDARATE-METABOLISM	1.54265e-157	0.0733783	1.89822e-153	up	AUCell
KEGG-ARACHIDONIC-ACID-METABOLISM	1.55445e-155	0.0260432	1.91275e-151	up	AUCell
KEGG-LYSOSOME	1.78659e-152	0.0376983	2.1984e-148	up	AUCell
KEGG-METABOLISM-OF-XENOBIOTICS-BY-CYTOCHROME-P450	1.84809e-152	0.0354176	2.27408e-148	up	AUCell
KEGG-GLYCOLYSIS-GLUCONEOGENESIS	5.28431e-149	0.0414951	6.50234e-145	up	AUCell
KEGG-PROPANOATE-METABOLISM	5.37474e-147	0.0326675	6.61362e-143	up	AUCell
KEGG-HEMATOPOIETIC-CELL-LINEAGE	5.76262e-141	0.0247796	7.0909e-137	up	AUCell
KEGG-PARKINSONS-DISEASE	6.63171e-141	0.06079	8.16032e-137	up	AUCell
KEGG-GLUTATHIONE-METABOLISM	2.13498e-128	0.0316928	2.62709e-124	up	AUCell
KEGG-DRUG-METABOLISM-CYTOCHROME-P450	1.38502e-127	0.0248643	1.70427e-123	up	AUCell
KEGG-PENTOSE-PHOSPHATE-PATHWAY	2.91639e-122	0.0432968	3.58862e-118	up	AUCell
KEGG-PRION-DISEASES	1.43155e-120	0.0427913	1.76153e-116	up	AUCell
KEGG-OXIDATIVE-PHOSPHORYLATION	2.52401e-120	0.0572684	3.1058e-116	up	AUCell
KEGG-HUNTINGTONS-DISEASE	1.81274e-116	0.036959	2.23058e-112	up	AUCell
KEGG-ALZHEIMERS-DISEASE	2.79451e-111	0.0364587	3.43864e-107	up	AUCell
KEGG-LIMONENE-AND-PINENE-DEGRADATION	1.39887e-108	0.0412618	1.72131e-104	up	AUCell
KEGG-JAK-STAT-SIGNALING-PATHWAY	3.52278e-107	-0.00944293	4.33478e-103	down	AUCell
KEGG-GLYCEROLIPID-METABOLISM	1.33785e-101	0.0179085	1.64622e-97	up	AUCell
KEGG-HISTIDINE-METABOLISM	4.62451e-101	0.0197825	5.69046e-97	up	AUCell
KEGG-VIBRIO-CHOLERAE-INFECTION	4.23621e-99	0.0290788	5.21266e-95	up	AUCell
KEGG-CARDIAC-MUSCLE-CONTRACTION	4.61555e-97	0.040707	5.67943e-93	up	AUCell
KEGG-FRUCTOSE-AND-MANNOSE-METABOLISM	5.8033e-93	0.0253929	7.14096e-89	up	AUCell
KEGG-STEROID-HORMONE-BIOSYNTHESIS	5.01241e-92	0.021039	6.16777e-88	up	AUCell
KEGG-GLYCOSPHINGOLIPID-BIOSYNTHESIS-GANGLIO-SERIES	2.02691e-90	0.0291723	2.49411e-86	up	AUCell
KEGG-ARGININE-AND-PROLINE-METABOLISM	4.4434e-88	0.0125327	5.4676e-84	up	AUCell
KEGG-NON-SMALL-CELL-LUNG-CANCER	6.57758e-85	-0.00931348	8.09371e-81	down	AUCell
KEGG-GLYCOSPHINGOLIPID-BIOSYNTHESIS-GLOBO-SERIES	1.08846e-84	0.0323447	1.33934e-80	up	AUCell
KEGG-EPITHELIAL-CELL-SIGNALING-IN-HELICOBACTER-PYLORI-INFECTION	7.61129e-83	0.0213659	9.36569e-79	up	AUCell
KEGG-PROTEASOME	4.45979e-82	0.0379063	5.48777e-78	up	AUCell
KEGG-TRYPTOPHAN-METABOLISM	2.66795e-79	0.015959	3.28291e-75	up	AUCell
KEGG-OTHER-GLYCAN-DEGRADATION	1.4983e-78	0.0280636	1.84366e-74	up	AUCell
KEGG-BETA-ALANINE-METABOLISM	9.75324e-77	0.0213333	1.20014e-72	up	AUCell
KEGG-ENDOMETRIAL-CANCER	4.6767e-73	-0.00956041	5.75468e-69	down	AUCell
KEGG-GLYCOSAMINOGLYCAN-DEGRADATION	2.95387e-71	0.0226209	3.63474e-67	up	AUCell
KEGG-BUTANOATE-METABOLISM	1.91098e-70	0.0133965	2.35145e-66	up	AUCell
KEGG-LEUKOCYTE-TRANSENDOTHELIAL-MIGRATION	9.04387e-68	0.0131508	1.11285e-63	up	AUCell
KEGG-PRIMARY-BILE-ACID-BIOSYNTHESIS	1.88182e-67	0.0304438	2.31558e-63	up	AUCell
KEGG-MELANOMA	3.41424e-67	-0.00716058	4.20123e-63	down	AUCell
KEGG-FC-GAMMA-R-MEDIATED-PHAGOCYTOSIS	2.95859e-65	0.0133194	3.64055e-61	up	AUCell
KEGG-HEDGEHOG-SIGNALING-PATHWAY	9.35087e-63	-0.00576933	1.15062e-58	down	AUCell
KEGG-PROXIMAL-TUBULE-BICARBONATE-RECLAMATION	3.31482e-61	0.0215701	4.07889e-57	up	AUCell
KEGG-REGULATION-OF-ACTIN-CYTOSKELETON	5.40948e-60	0.0101975	6.65636e-56	up	AUCell
KEGG-PENTOSE-AND-GLUCURONATE-INTERCONVERSIONS	2.63194e-57	0.0339217	3.23861e-53	up	AUCell
KEGG-RIBOSOME	1.44299e-54	0.0987529	1.7756e-50	up	AUCell
KEGG-NATURAL-KILLER-CELL-MEDIATED-CYTOTOXICITY	7.5963e-51	0.00951813	9.34725e-47	up	AUCell
KEGG-COLORECTAL-CANCER	2.85671e-49	0.0111421	3.51518e-45	up	AUCell
KEGG-BASAL-CELL-CARCINOMA	1.35104e-47	-0.00462315	1.66245e-43	down	AUCell
KEGG-CITRATE-CYCLE-TCA-CYCLE	2.55418e-47	0.0171362	3.14292e-43	up	AUCell
KEGG-CYSTEINE-AND-METHIONINE-METABOLISM	4.68164e-47	0.0148934	5.76076e-43	up	AUCell
KEGG-VASOPRESSIN-REGULATED-WATER-REABSORPTION	3.06328e-44	0.0127944	3.76936e-40	up	AUCell
KEGG-CHRONIC-MYELOID-LEUKEMIA	2.41541e-43	-0.00729246	2.97216e-39	down	AUCell
KEGG-DORSO-VENTRAL-AXIS-FORMATION	1.09905e-42	-0.0119218	1.35238e-38	down	AUCell
KEGG-RIBOFLAVIN-METABOLISM	2.12166e-42	0.0291214	2.6107e-38	up	AUCell
KEGG-ETHER-LIPID-METABOLISM	1.04993e-41	-0.00743405	1.29194e-37	down	AUCell
KEGG-PROTEIN-EXPORT	2.65206e-41	0.0223331	3.26336e-37	up	AUCell
KEGG-VALINE-LEUCINE-AND-ISOLEUCINE-DEGRADATION	9.64626e-41	0.00889115	1.18697e-36	up	AUCell
KEGG-PEROXISOME	1.11168e-40	0.008652	1.36792e-36	up	AUCell
KEGG-PYRIMIDINE-METABOLISM	3.14346e-40	-0.00732043	3.86803e-36	down	AUCell
KEGG-PATHOGENIC-ESCHERICHIA-COLI-INFECTION	8.15136e-39	0.0217238	1.00302e-34	up	AUCell
KEGG-LYSINE-DEGRADATION	1.11946e-38	0.00631228	1.3775e-34	up	AUCell
KEGG-GLYOXYLATE-AND-DICARBOXYLATE-METABOLISM	1.30915e-38	0.0172558	1.61091e-34	up	AUCell
KEGG-AMYOTROPHIC-LATERAL-SCLEROSIS-ALS	2.6709e-38	0.011748	3.28654e-34	up	AUCell
KEGG-BLADDER-CANCER	1.78539e-37	-0.0116504	2.19692e-33	down	AUCell
KEGG-ENDOCYTOSIS	1.00421e-36	0.00587556	1.23569e-32	up	AUCell
KEGG-FATTY-ACID-METABOLISM	2.09701e-36	0.00990491	2.58037e-32	up	AUCell
KEGG-PURINE-METABOLISM	3.1582e-36	-0.00566696	3.88616e-32	down	AUCell
KEGG-TIGHT-JUNCTION	2.76185e-35	0.00602168	3.39846e-31	up	AUCell
KEGG-O-GLYCAN-BIOSYNTHESIS	6.13501e-35	-0.00588096	7.54913e-31	down	AUCell
KEGG-GLYCOSPHINGOLIPID-BIOSYNTHESIS-LACTO-AND-NEOLACTO-SERIES	1.1851e-34	-0.00570733	1.45827e-30	down	AUCell
KEGG-ERBB-SIGNALING-PATHWAY	2.29604e-34	-0.00712324	2.82527e-30	down	AUCell
KEGG-AMINO-SUGAR-AND-NUCLEOTIDE-SUGAR-METABOLISM	6.67813e-33	0.00851831	8.21744e-29	up	AUCell
KEGG-GALACTOSE-METABOLISM	1.64308e-32	0.0127038	2.02181e-28	up	AUCell
KEGG-GLYCOSAMINOGLYCAN-BIOSYNTHESIS-HEPARAN-SULFATE	3.99064e-32	-0.00580218	4.91048e-28	down	AUCell
KEGG-LONG-TERM-DEPRESSION	1.07401e-31	-0.00609772	1.32157e-27	down	AUCell
KEGG-NOTCH-SIGNALING-PATHWAY	1.29084e-29	-0.00635154	1.58838e-25	down	AUCell
KEGG-ADIPOCYTOKINE-SIGNALING-PATHWAY	5.50027e-29	-0.0078885	6.76808e-25	down	AUCell
KEGG-SPHINGOLIPID-METABOLISM	6.34472e-29	0.00675091	7.80718e-25	up	AUCell
KEGG-LINOLEIC-ACID-METABOLISM	7.91458e-28	-0.00375031	9.73889e-24	down	AUCell
KEGG-GLYCOSAMINOGLYCAN-BIOSYNTHESIS-CHONDROITIN-SULFATE	3.47393e-27	-0.00759743	4.27467e-23	down	AUCell
KEGG-BIOSYNTHESIS-OF-UNSATURATED-FATTY-ACIDS	5.4501e-27	0.00924802	6.70635e-23	up	AUCell
KEGG-PRIMARY-IMMUNODEFICIENCY	9.54913e-27	-0.00589925	1.17502e-22	down	AUCell
KEGG-BASAL-TRANSCRIPTION-FACTORS	4.79871e-26	-0.00701733	5.90482e-22	down	AUCell
KEGG-GLYCOSAMINOGLYCAN-BIOSYNTHESIS-KERATAN-SULFATE	7.67599e-26	-0.00696247	9.4453e-22	down	AUCell
KEGG-NEUROACTIVE-LIGAND-RECEPTOR-INTERACTION	8.06298e-26	-0.00327029	9.92149e-22	down	AUCell
KEGG-PANCREATIC-CANCER	1.40639e-25	-0.0054909	1.73056e-21	down	AUCell
KEGG-NITROGEN-METABOLISM	7.12294e-25	0.0110595	8.76477e-21	up	AUCell
KEGG-NEUROTROPHIN-SIGNALING-PATHWAY	1.17535e-24	0.00653812	1.44627e-20	up	AUCell
KEGG-FOCAL-ADHESION	1.56657e-24	0.00407602	1.92766e-20	up	AUCell
KEGG-ALPHA-LINOLENIC-ACID-METABOLISM	4.48083e-23	-0.00408387	5.51366e-19	down	AUCell
KEGG-NUCLEOTIDE-EXCISION-REPAIR	9.57381e-22	-0.00656724	1.17806e-17	down	AUCell
KEGG-ABC-TRANSPORTERS	1.49073e-21	-0.00388288	1.83434e-17	down	AUCell
KEGG-GLYCEROPHOSPHOLIPID-METABOLISM	5.9685e-21	-0.00414789	7.34424e-17	down	AUCell
KEGG-CALCIUM-SIGNALING-PATHWAY	1.82787e-18	0.00328209	2.24919e-14	up	AUCell
KEGG-AMINOACYL-TRNA-BIOSYNTHESIS	9.84431e-18	-0.00449631	1.21134e-13	down	AUCell
KEGG-TAURINE-AND-HYPOTAURINE-METABOLISM	9.00319e-17	-0.00434161	1.10784e-12	down	AUCell
KEGG-PHENYLALANINE-METABOLISM	2.73655e-16	0.00800583	3.36733e-12	up	AUCell
KEGG-SELENOAMINO-ACID-METABOLISM	5.55444e-16	-0.00564693	6.83474e-12	down	AUCell
KEGG-NICOTINATE-AND-NICOTINAMIDE-METABOLISM	6.96682e-16	-0.00736768	8.57267e-12	down	AUCell
KEGG-CYTOSOLIC-DNA-SENSING-PATHWAY	3.94225e-15	0.00752738	4.85094e-11	up	AUCell
KEGG-MTOR-SIGNALING-PATHWAY	9.60958e-15	-0.00549027	1.18246e-10	down	AUCell
KEGG-PATHWAYS-IN-CANCER	3.45226e-14	0.00258232	4.248e-10	up	AUCell
KEGG-GLYCOSYLPHOSPHATIDYLINOSITOL-GPI-ANCHOR-BIOSYNTHESIS	5.03503e-14	-0.00538399	6.1956e-10	down	AUCell
KEGG-DNA-REPLICATION	6.36322e-14	-0.00580671	7.82994e-10	down	AUCell
KEGG-N-GLYCAN-BIOSYNTHESIS	7.61268e-14	-0.00506357	9.36741e-10	down	AUCell
KEGG-ADHERENS-JUNCTION	8.75151e-14	0.00479131	1.07687e-09	up	AUCell
KEGG-CIRCADIAN-RHYTHM-MAMMAL	1.04329e-13	-0.007415	1.28376e-09	down	AUCell
KEGG-MATURITY-ONSET-DIABETES-OF-THE-YOUNG	3.06818e-13	-0.00872119	3.77539e-09	down	AUCell
KEGG-B-CELL-RECEPTOR-SIGNALING-PATHWAY	2.78182e-12	0.00465948	3.42303e-08	up	AUCell
KEGG-CYTOKINE-CYTOKINE-RECEPTOR-INTERACTION	1.54157e-11	-0.0022448	1.8969e-07	down	AUCell
KEGG-CELL-CYCLE	1.92901e-11	-0.0030735	2.37365e-07	down	AUCell
KEGG-OLFACTORY-TRANSDUCTION	5.45358e-11	0.00516258	6.71063e-07	up	AUCell
KEGG-SULFUR-METABOLISM	6.8576e-11	-0.00695085	8.43827e-07	down	AUCell
KEGG-APOPTOSIS	5.14118e-10	-0.00401256	6.32623e-06	down	AUCell
KEGG-RNA-DEGRADATION	6.96924e-10	-0.00443995	8.57565e-06	down	AUCell
KEGG-STEROID-BIOSYNTHESIS	1.26762e-09	0.00507488	1.55981e-05	up	AUCell
KEGG-FOLATE-BIOSYNTHESIS	4.59838e-09	-0.00855962	5.65831e-05	down	AUCell
KEGG-ONE-CARBON-POOL-BY-FOLATE	5.13275e-09	-0.00594381	6.31585e-05	down	AUCell
KEGG-INOSITOL-PHOSPHATE-METABOLISM	1.45681e-08	-0.00269454	0.000179261	down	AUCell
KEGG-TYROSINE-METABOLISM	1.48186e-08	0.00334889	0.000182343	up	AUCell
KEGG-DRUG-METABOLISM-OTHER-ENZYMES	1.58624e-07	0.00579861	0.00195187	up	AUCell
KEGG-PANTOTHENATE-AND-COA-BIOSYNTHESIS	3.06049e-07	-0.00590566	0.00376594	down	AUCell
KEGG-TYPE-II-DIABETES-MELLITUS	4.02448e-07	-0.00387781	0.00495212	down	AUCell
KEGG-SMALL-CELL-LUNG-CANCER	1.72779e-06	-0.00246793	0.0212605	down	AUCell
KEGG-ALANINE-ASPARTATE-AND-GLUTAMATE-METABOLISM	7.75543e-06	0.00274763	0.0954306	up	AUCell
KEGG-MELANOGENESIS	8.22749e-06	-0.00271971	0.101239	down	AUCell
KEGG-P53-SIGNALING-PATHWAY	8.4226e-06	-0.00288024	0.10364	down	AUCell
KEGG-HOMOLOGOUS-RECOMBINATION	1.46317e-05	-0.00391261	0.180043	down	AUCell
KEGG-GLIOMA	1.50391e-05	-0.00359432	0.185056	down	AUCell
KEGG-ACUTE-MYELOID-LEUKEMIA	1.63766e-05	-0.0031286	0.201514	down	AUCell
KEGG-PROSTATE-CANCER	1.69687e-05	0.00184755	0.2088	up	AUCell
KEGG-RETINOL-METABOLISM	1.98085e-05	0.0015544	0.243744	up	AUCell
KEGG-NOD-LIKE-RECEPTOR-SIGNALING-PATHWAY	2.00593e-05	0.00350066	0.246829	up	AUCell
KEGG-TGF-BETA-SIGNALING-PATHWAY	2.52355e-05	0.00179205	0.310523	up	AUCell
KEGG-PHOSPHATIDYLINOSITOL-SIGNALING-SYSTEM	0.000167095	-0.0024466	1	down	AUCell
KEGG-NON-HOMOLOGOUS-END-JOINING	0.000182841	-0.00595562	1	down	AUCell
KEGG-REGULATION-OF-AUTOPHAGY	0.000265425	0.00217538	1	up	AUCell
KEGG-WNT-SIGNALING-PATHWAY	0.000293209	0.000917103	1	up	AUCell
KEGG-CHEMOKINE-SIGNALING-PATHWAY	0.000311935	0.00349369	1	up	AUCell
KEGG-RNA-POLYMERASE	0.000352667	-0.00451216	1	down	AUCell
KEGG-RENIN-ANGIOTENSIN-SYSTEM	0.000503833	-0.00423105	1	down	AUCell
KEGG-PORPHYRIN-AND-CHLOROPHYLL-METABOLISM	0.000565441	0.00405169	1	up	AUCell
KEGG-LONG-TERM-POTENTIATION	0.00059996	0.0020584	1	up	AUCell
KEGG-OOCYTE-MEIOSIS	0.00060746	0.00116838	1	up	AUCell
KEGG-FC-EPSILON-RI-SIGNALING-PATHWAY	0.00159157	-0.00181702	1	down	AUCell
KEGG-RENAL-CELL-CARCINOMA	0.00350187	0.00118604	1	up	AUCell
KEGG-UBIQUITIN-MEDIATED-PROTEOLYSIS	0.00378083	-0.00146523	1	down	AUCell
KEGG-GAP-JUNCTION	0.00702988	-0.00234101	1	down	AUCell
KEGG-VASCULAR-SMOOTH-MUSCLE-CONTRACTION	0.00804124	0.000852726	1	up	AUCell
KEGG-MISMATCH-REPAIR	0.00847685	-0.00354952	1	down	AUCell
KEGG-VALINE-LEUCINE-AND-ISOLEUCINE-BIOSYNTHESIS	0.0138704	-0.00708528	1	down	AUCell
KEGG-ECM-RECEPTOR-INTERACTION	0.0167374	-0.0015691	1	down	AUCell
KEGG-DILATED-CARDIOMYOPATHY	0.0173306	0.00104565	1	up	AUCell
KEGG-ALDOSTERONE-REGULATED-SODIUM-REABSORPTION	0.0198982	-0.00235264	1	down	AUCell
KEGG-AXON-GUIDANCE	0.0273812	-0.000911296	1	down	AUCell
KEGG-PROGESTERONE-MEDIATED-OOCYTE-MATURATION	0.034127	-0.00146934	1	down	AUCell
KEGG-BASE-EXCISION-REPAIR	0.0955153	0.000444557	1	up	AUCell
KEGG-SNARE-INTERACTIONS-IN-VESICULAR-TRANSPORT	0.132525	0.000709891	1	up	AUCell
KEGG-SPLICEOSOME	0.171292	0.00059455	1	up	AUCell
KEGG-T-CELL-RECEPTOR-SIGNALING-PATHWAY	0.207185	-0.00098761	1	down	AUCell
KEGG-GNRH-SIGNALING-PATHWAY	0.311681	-0.000155384	1	down	AUCell
KEGG-STARCH-AND-SUCROSE-METABOLISM	0.313788	-0.000385748	1	down	AUCell
KEGG-ARRHYTHMOGENIC-RIGHT-VENTRICULAR-CARDIOMYOPATHY-ARVC	0.324742	0.000432888	1	up	AUCell
KEGG-TERPENOID-BACKBONE-BIOSYNTHESIS	0.469374	-0.00264372	1	down	AUCell
KEGG-TOLL-LIKE-RECEPTOR-SIGNALING-PATHWAY	0.529422	-0.000479488	1	down	AUCell
KEGG-GLYCINE-SERINE-AND-THREONINE-METABOLISM	0.536918	-0.000507587	1	down	AUCell
KEGG-MAPK-SIGNALING-PATHWAY	0.605732	-0.000113456	1	down	AUCell
KEGG-RIG-I-LIKE-RECEPTOR-SIGNALING-PATHWAY	0.629888	4.3023e-05	1	up	AUCell
KEGG-TASTE-TRANSDUCTION	0.630256	-0.00183893	1	down	AUCell
KEGG-THYROID-CANCER	0.698709	-0.00168436	1	down	AUCell
KEGG-INSULIN-SIGNALING-PATHWAY	0.743837	-0.000360289	1	down	AUCell
KEGG-VEGF-SIGNALING-PATHWAY	0.873948	-0.000356549	1	down	AUCell
KEGG-HYPERTROPHIC-CARDIOMYOPATHY-HCM	0.911907	-0.000129271	1	down	AUCell

## Sheet: 3
Supplemental Table4. Differently Expressed Genes of Leiden Cluster 1 between ACOS and Control
cluster	gene	avg_logFC	p_val	p_val_adj	de_family	de_method	de_type
1	AC015912.3	-0.607043	1.99616e-29	1.62007e-27	singlecell	wilcox	singlecell
1	AC026369.3	-0.615974	2.88051e-16	1.07087e-14	singlecell	wilcox	singlecell
1	ACP5	0.818398	3.69365e-36	3.96597e-34	singlecell	wilcox	singlecell
1	ACSL1	-0.611622	1.52072e-22	8.53529e-21	singlecell	wilcox	singlecell
1	ADM	-1.03892	1.2554e-53	3.55772e-51	singlecell	wilcox	singlecell
1	AGRP	0.56669	4.30747e-10	8.61842e-09	singlecell	wilcox	singlecell
1	AKIRIN2	0.547474	1.23633e-12	3.38706e-11	singlecell	wilcox	singlecell
1	AKR1A1	0.707421	2.16314e-21	1.13316e-19	singlecell	wilcox	singlecell
1	AKR1C2	-1.07008	4.82788e-26	3.22238e-24	singlecell	wilcox	singlecell
1	AKR7A2	0.612716	4.27956e-15	1.44776e-13	singlecell	wilcox	singlecell
1	ALKBH7	0.555238	7.41099e-14	2.24367e-12	singlecell	wilcox	singlecell
1	ANXA1	-0.800148	9.72489e-26	6.41657e-24	singlecell	wilcox	singlecell
1	APOC1	0.792533	5.62531e-34	5.58877e-32	singlecell	wilcox	singlecell
1	APOC2	0.662864	4.63217e-12	1.17759e-10	singlecell	wilcox	singlecell
1	APOE	1.15929	1.42855e-29	1.1704e-27	singlecell	wilcox	singlecell
1	AQP3	0.75823	2.43669e-12	6.44082e-11	singlecell	wilcox	singlecell
1	ARF1	-0.630945	1.26177e-21	6.71145e-20	singlecell	wilcox	singlecell
1	ARL6IP1	-0.570136	2.73298e-23	1.59074e-21	singlecell	wilcox	singlecell
1	ARL6IP4	0.538849	1.28497e-14	4.18329e-13	singlecell	wilcox	singlecell
1	ARPC1A	0.626965	1.3169e-15	4.65548e-14	singlecell	wilcox	singlecell
1	ARPC1B	0.862528	7.13839e-43	1.13212e-40	singlecell	wilcox	singlecell
1	ARPC4	0.551108	7.15607e-12	1.77231e-10	singlecell	wilcox	singlecell
1	ARPP19	-0.633165	4.165e-25	2.67659e-23	singlecell	wilcox	singlecell
1	ASAH1	-0.818105	3.03587e-38	3.64452e-36	singlecell	wilcox	singlecell
1	ATF3	-1.03149	1.11418e-46	2.21389e-44	singlecell	wilcox	singlecell
1	ATP2B1	-0.853492	1.15324e-36	1.26981e-34	singlecell	wilcox	singlecell
1	ATP5F1A	0.885925	4.79794e-27	3.38539e-25	singlecell	wilcox	singlecell
1	ATP5F1D	0.765775	2.14944e-27	1.54823e-25	singlecell	wilcox	singlecell
1	ATP5MC2	0.820541	1.31008e-40	1.78326e-38	singlecell	wilcox	singlecell
1	ATP6V0B	0.829335	2.05178e-38	2.51554e-36	singlecell	wilcox	singlecell
1	ATP6V0D1	0.829095	3.68747e-29	2.9241e-27	singlecell	wilcox	singlecell
1	B2M	-1.10469	1.17559e-76	1.56326e-73	singlecell	wilcox	singlecell
1	BCL2A1	-0.709474	1.90663e-17	7.70093e-16	singlecell	wilcox	singlecell
1	BLOC1S2	-0.601228	8.86616e-15	2.94183e-13	singlecell	wilcox	singlecell
1	BRD2	-0.539208	3.63929e-23	2.09708e-21	singlecell	wilcox	singlecell
1	BST2	0.805145	3.28353e-25	2.13392e-23	singlecell	wilcox	singlecell
1	BTG2	-0.60359	1.2862e-21	6.82039e-20	singlecell	wilcox	singlecell
1	BTG3	-0.754459	1.85098e-45	3.40403e-43	singlecell	wilcox	singlecell
1	C15orf48	-1.32052	1.56478e-38	1.93217e-36	singlecell	wilcox	singlecell
1	C19orf24	0.637047	2.47825e-18	1.05262e-16	singlecell	wilcox	singlecell
1	C1orf162	0.718178	3.45002e-30	2.86734e-28	singlecell	wilcox	singlecell
1	C1QC	-1.31254	3.31127e-49	7.43401e-47	singlecell	wilcox	singlecell
1	C20orf27	0.934612	1.61395e-31	1.41626e-29	singlecell	wilcox	singlecell
1	C6orf48	0.612974	1.26331e-12	3.45551e-11	singlecell	wilcox	singlecell
1	CA2	-1.18723	1.09161e-17	4.49302e-16	singlecell	wilcox	singlecell
1	CALM2	-0.62101	2.12717e-20	1.03584e-18	singlecell	wilcox	singlecell
1	CAP1	-0.730441	3.2981e-23	1.90683e-21	singlecell	wilcox	singlecell
1	CCDC85B	0.646722	2.81569e-13	8.08553e-12	singlecell	wilcox	singlecell
1	CCL18	-4.60119	1.2261e-91	7.2432e-88	singlecell	wilcox	singlecell
1	CCL20	-3.23478	2.14615e-54	6.50885e-52	singlecell	wilcox	singlecell
1	CCL23	-1.19732	2.21826e-53	5.99172e-51	singlecell	wilcox	singlecell
1	CCL3	-3.33769	8.97694e-42	1.32636e-39	singlecell	wilcox	singlecell
1	CCL3L1	-0.733884	3.44824e-24	2.11382e-22	singlecell	wilcox	singlecell
1	CCL4	-2.51327	8.6219e-41	1.18291e-38	singlecell	wilcox	singlecell
1	CCL4L2	-2.29651	5.96018e-41	8.30917e-39	singlecell	wilcox	singlecell
1	CCND3	0.52879	9.81472e-10	1.89572e-08	singlecell	wilcox	singlecell
1	CCNI	0.631282	1.96406e-14	6.29921e-13	singlecell	wilcox	singlecell
1	CCNL1	-0.859767	3.15719e-36	3.41115e-34	singlecell	wilcox	singlecell
1	CD163	-1.14255	1.2185e-33	1.17023e-31	singlecell	wilcox	singlecell
1	CD164	-0.684841	1.356e-22	7.66053e-21	singlecell	wilcox	singlecell
1	CD274	-0.518377	3.91328e-39	4.97419e-37	singlecell	wilcox	singlecell
1	CD53	-0.567806	1.90438e-18	8.12865e-17	singlecell	wilcox	singlecell
1	CD55	-0.90278	2.43337e-38	2.94166e-36	singlecell	wilcox	singlecell
1	CD68	-0.566953	2.71072e-28	2.0374e-26	singlecell	wilcox	singlecell
1	CD74	-1.08114	1.53198e-43	2.57119e-41	singlecell	wilcox	singlecell
1	CD81	0.683029	4.61886e-20	2.2057e-18	singlecell	wilcox	singlecell
1	CD83	-1.51066	2.21418e-63	1.1599e-60	singlecell	wilcox	singlecell
1	CDC42	-0.72547	2.67666e-21	1.38537e-19	singlecell	wilcox	singlecell
1	CDKN1A	-0.902002	5.93128e-46	1.12675e-43	singlecell	wilcox	singlecell
1	CES1	1.4244	1.34238e-30	1.14314e-28	singlecell	wilcox	singlecell
1	CIRBP	0.634524	1.4423e-17	5.89435e-16	singlecell	wilcox	singlecell
1	CKS2	-0.743473	1.26492e-55	4.04939e-53	singlecell	wilcox	singlecell
1	CLK1	-0.544942	6.16756e-37	6.92329e-35	singlecell	wilcox	singlecell
1	CLTA	0.701181	7.58083e-25	4.76545e-23	singlecell	wilcox	singlecell
1	CREG1	-0.778779	5.13357e-22	2.78194e-20	singlecell	wilcox	singlecell
1	CST3	0.634567	6.89961e-41	9.54188e-39	singlecell	wilcox	singlecell
1	CTSA	-1.19248	2.64813e-44	4.67125e-42	singlecell	wilcox	singlecell
1	CTSC	-0.932413	3.44079e-34	3.4382e-32	singlecell	wilcox	singlecell
1	CTSL	-1.32438	1.13645e-43	1.94512e-41	singlecell	wilcox	singlecell
1	CUTA	0.508282	7.20965e-16	2.60195e-14	singlecell	wilcox	singlecell
1	CXCL2	-2.01213	3.5935e-41	5.13395e-39	singlecell	wilcox	singlecell
1	CXCL3	-2.00563	3.4251e-48	7.30983e-46	singlecell	wilcox	singlecell
1	CXCL5	-2.95112	7.9037e-88	1.70789e-84	singlecell	wilcox	singlecell
1	CXCL8	-2.8696	1.2773e-60	5.52017e-58	singlecell	wilcox	singlecell
1	CYB5A	-0.824441	1.37701e-32	1.25286e-30	singlecell	wilcox	singlecell
1	CYBA	0.556813	5.52153e-37	6.23861e-35	singlecell	wilcox	singlecell
1	CYCS	-0.561654	1.2779e-17	5.23484e-16	singlecell	wilcox	singlecell
1	CYP27A1	1.12198	3.85363e-43	6.22596e-41	singlecell	wilcox	singlecell
1	CYTIP	-0.737264	1.04852e-25	6.8919e-24	singlecell	wilcox	singlecell
1	DDIT3	-1.0653	3.81288e-43	6.21824e-41	singlecell	wilcox	singlecell
1	DHRS4L2	0.566023	9.51317e-12	2.33268e-10	singlecell	wilcox	singlecell
1	DNAJA1	-1.05509	7.12866e-32	6.4184e-30	singlecell	wilcox	singlecell
1	DNAJB1	-2.39265	3.1548e-70	2.72685e-67	singlecell	wilcox	singlecell
1	DNAJB4	-0.820431	4.79643e-44	8.37533e-42	singlecell	wilcox	singlecell
1	DOK2	0.645018	5.85922e-16	2.119e-14	singlecell	wilcox	singlecell
1	DPH3	-0.53038	1.80445e-19	8.20881e-18	singlecell	wilcox	singlecell
1	DPP7	0.830275	1.11902e-28	8.63591e-27	singlecell	wilcox	singlecell
1	DUSP1	-0.510233	8.81008e-11	1.93274e-09	singlecell	wilcox	singlecell
1	DUSP2	-2.37232	1.52141e-76	1.87862e-73	singlecell	wilcox	singlecell
1	EBNA1BP2	0.523391	3.15135e-11	7.22512e-10	singlecell	wilcox	singlecell
1	EEF1A1	1.66898	2.18355e-90	7.54941e-87	singlecell	wilcox	singlecell
1	EEF1B2	0.835994	2.51396e-29	2.01199e-27	singlecell	wilcox	singlecell
1	EEF1D	0.534365	8.80291e-21	4.39815e-19	singlecell	wilcox	singlecell
1	EEF2	1.08749	2.3745e-40	3.18201e-38	singlecell	wilcox	singlecell
1	EGR1	-0.784466	1.00369e-47	2.11595e-45	singlecell	wilcox	singlecell
1	EIF1AY	-0.581969	1.70173e-63	9.19306e-61	singlecell	wilcox	singlecell
1	EIF1B	-0.83695	1.67135e-33	1.59628e-31	singlecell	wilcox	singlecell
1	EIF3F	0.518157	3.02292e-11	6.95836e-10	singlecell	wilcox	singlecell
1	EIF3G	0.588826	1.7897e-16	6.78475e-15	singlecell	wilcox	singlecell
1	EIF3H	0.651801	1.89332e-21	9.94828e-20	singlecell	wilcox	singlecell
1	EIF3K	0.883222	1.1055e-41	1.61955e-39	singlecell	wilcox	singlecell
1	EIF3L	0.531097	2.09293e-11	4.86297e-10	singlecell	wilcox	singlecell
1	EIF4A1	-0.519714	1.26495e-15	4.48657e-14	singlecell	wilcox	singlecell
1	EIF4A3	-0.590593	3.75811e-14	1.16846e-12	singlecell	wilcox	singlecell
1	ENPP4	-0.529256	1.26333e-32	1.15551e-30	singlecell	wilcox	singlecell
1	EVI2B	1.00337	2.54377e-26	1.71106e-24	singlecell	wilcox	singlecell
1	EVL	0.910695	5.1382e-24	3.11663e-22	singlecell	wilcox	singlecell
1	FABP3	-1.18299	2.59628e-05	0.000233274	singlecell	wilcox	singlecell
1	FABP4	-0.729888	7.81045e-13	2.18125e-11	singlecell	wilcox	singlecell
1	FABP5	-0.916957	2.48315e-36	2.69977e-34	singlecell	wilcox	singlecell
1	FAM49A	-0.50692	2.57419e-27	1.83884e-25	singlecell	wilcox	singlecell
1	FAU	0.651998	7.34186e-40	9.54276e-38	singlecell	wilcox	singlecell
1	FBP1	0.868711	8.97545e-24	5.38745e-22	singlecell	wilcox	singlecell
1	FCER1G	-0.533197	1.91646e-24	1.18321e-22	singlecell	wilcox	singlecell
1	FCGR2A	-0.855037	1.72403e-22	9.61394e-21	singlecell	wilcox	singlecell
1	FCGR3A	-1.30676	4.54206e-41	6.38362e-39	singlecell	wilcox	singlecell
1	FCGRT	0.994908	2.55729e-42	3.81103e-40	singlecell	wilcox	singlecell
1	FDX1	-0.810106	3.47622e-28	2.60145e-26	singlecell	wilcox	singlecell
1	FGR	0.683398	1.13584e-17	4.66397e-16	singlecell	wilcox	singlecell
1	FIBP	0.689196	1.38233e-19	6.32177e-18	singlecell	wilcox	singlecell
1	FIS1	0.656547	2.46656e-19	1.10465e-17	singlecell	wilcox	singlecell
1	FKBP8	0.52443	6.21941e-13	1.74537e-11	singlecell	wilcox	singlecell
1	FLNA	0.708035	1.03343e-23	6.18162e-22	singlecell	wilcox	singlecell
1	FNIP1	-0.552685	4.94741e-22	2.69797e-20	singlecell	wilcox	singlecell
1	FOSB	-0.662419	4.08817e-29	3.22704e-27	singlecell	wilcox	singlecell
1	FTH1	-0.505777	4.72199e-43	7.55825e-41	singlecell	wilcox	singlecell
1	FUOM	0.507335	9.47725e-08	1.38724e-06	singlecell	wilcox	singlecell
1	G0S2	0.599766	0.000129636	0.000992481	singlecell	wilcox	singlecell
1	GADD45B	-1.9746	2.38074e-71	2.1661e-68	singlecell	wilcox	singlecell
1	GBP1	-0.518884	4.31243e-16	1.56616e-14	singlecell	wilcox	singlecell
1	GDF15	-0.975293	8.47666e-26	5.61441e-24	singlecell	wilcox	singlecell
1	GLUL	-1.37848	5.403e-70	4.4477e-67	singlecell	wilcox	singlecell
1	GNAS	0.580938	7.20765e-15	2.40538e-13	singlecell	wilcox	singlecell
1	GPNMB	-0.784016	3.29966e-25	2.13637e-23	singlecell	wilcox	singlecell
1	GPX4	0.628071	2.93107e-40	3.8679e-38	singlecell	wilcox	singlecell
1	GRINA	-0.545767	1.31601e-20	6.48142e-19	singlecell	wilcox	singlecell
1	GRN	1.09169	1.50308e-42	2.29945e-40	singlecell	wilcox	singlecell
1	GSN	1.21429	3.91034e-39	4.97419e-37	singlecell	wilcox	singlecell
1	GTF3A	0.529214	2.50969e-12	6.60351e-11	singlecell	wilcox	singlecell
1	H3F3A	0.670515	9.25735e-32	8.2918e-30	singlecell	wilcox	singlecell
1	H3F3B	-1.02441	2.55079e-45	4.64163e-43	singlecell	wilcox	singlecell
1	HBB	-0.569024	1.88028e-66	1.16087e-63	singlecell	wilcox	singlecell
1	HDDC2	0.638275	2.57506e-14	8.13802e-13	singlecell	wilcox	singlecell
1	HLA-A	1.24531	9.21308e-53	2.45025e-50	singlecell	wilcox	singlecell
1	HLA-DQA2	-0.849879	1.81564e-91	7.84675e-88	singlecell	wilcox	singlecell
1	HLA-DRA	-0.668239	1.93482e-32	1.75116e-30	singlecell	wilcox	singlecell
1	HMGB2	-0.652979	1.68468e-23	1.00079e-21	singlecell	wilcox	singlecell
1	HNMT	-0.522912	2.54354e-15	8.75898e-14	singlecell	wilcox	singlecell
1	HNRNPA1	0.600047	5.73049e-17	2.25656e-15	singlecell	wilcox	singlecell
1	HP	0.682756	8.91814e-08	1.31318e-06	singlecell	wilcox	singlecell
1	HSPA1A	-1.88152	1.5676e-50	3.76375e-48	singlecell	wilcox	singlecell
1	HSPA1B	-1.21986	2.26347e-54	6.74631e-52	singlecell	wilcox	singlecell
1	HSPA5	-1.39976	2.4425e-40	3.24796e-38	singlecell	wilcox	singlecell
1	HSPE1	-0.596043	1.24351e-13	3.6809e-12	singlecell	wilcox	singlecell
1	ID2	-0.571147	1.80457e-11	4.24431e-10	singlecell	wilcox	singlecell
1	ID3	-0.515135	1.77267e-30	1.49484e-28	singlecell	wilcox	singlecell
1	IER2	-1.58482	3.82175e-52	1.00101e-49	singlecell	wilcox	singlecell
1	IFI27	-3.19447	1.36745e-46	2.68625e-44	singlecell	wilcox	singlecell
1	IFI30	-0.728731	7.48194e-25	4.72045e-23	singlecell	wilcox	singlecell
1	IFI35	0.852675	7.27188e-22	3.91617e-20	singlecell	wilcox	singlecell
1	IFI6	0.819395	1.16416e-11	2.82461e-10	singlecell	wilcox	singlecell
1	IFIT1	0.63791	2.52095e-06	2.82801e-05	singlecell	wilcox	singlecell
1	IFNGR1	-0.604217	1.214e-15	4.31821e-14	singlecell	wilcox	singlecell
1	IMPDH1	0.524647	2.22467e-17	8.94369e-16	singlecell	wilcox	singlecell
1	INHBA	-1.66788	3.7456e-54	1.09746e-51	singlecell	wilcox	singlecell
1	IRF1	-0.678124	4.32656e-28	3.21001e-26	singlecell	wilcox	singlecell
1	IRF8	-0.822465	3.06591e-30	2.5604e-28	singlecell	wilcox	singlecell
1	ISG15	1.08219	7.4732e-12	1.8482e-10	singlecell	wilcox	singlecell
1	ITGB1BP1	0.572957	7.36466e-10	1.44182e-08	singlecell	wilcox	singlecell
1	ITGB2	1.10679	1.88607e-43	3.13505e-41	singlecell	wilcox	singlecell
1	JAML	0.725725	4.58428e-17	1.80932e-15	singlecell	wilcox	singlecell
1	JTB	1.00257	9.05497e-43	1.42303e-40	singlecell	wilcox	singlecell
1	JUN	-1.56771	6.6335e-44	1.14673e-41	singlecell	wilcox	singlecell
1	JUNB	-0.654066	2.96973e-16	1.09931e-14	singlecell	wilcox	singlecell
1	KLF4	-0.62394	1.27915e-12	3.4878e-11	singlecell	wilcox	singlecell
1	KYNU	-0.932372	6.8943e-34	6.7717e-32	singlecell	wilcox	singlecell
1	LAMP1	-0.748798	2.66176e-28	2.00934e-26	singlecell	wilcox	singlecell
1	LAMP2	-0.777211	2.24849e-21	1.17431e-19	singlecell	wilcox	singlecell
1	LAMTOR1	0.818006	3.55372e-27	2.51775e-25	singlecell	wilcox	singlecell
1	LAMTOR4	0.631087	1.65451e-21	8.71999e-20	singlecell	wilcox	singlecell
1	LAPTM4A	-0.6587	6.40589e-18	2.6684e-16	singlecell	wilcox	singlecell
1	LAT2	0.514853	1.78725e-13	5.19265e-12	singlecell	wilcox	singlecell
1	LEPROT	-0.637569	1.90742e-24	1.18185e-22	singlecell	wilcox	singlecell
1	LGALS3BP	-0.734717	1.83588e-20	8.96522e-19	singlecell	wilcox	singlecell
1	LGALS9	0.636065	4.32828e-20	2.07266e-18	singlecell	wilcox	singlecell
1	LGMN	-0.510199	9.22784e-34	8.96189e-32	singlecell	wilcox	singlecell
1	LINC02154	-0.96388	3.01517e-22	1.65998e-20	singlecell	wilcox	singlecell
1	LPL	-0.919794	6.58852e-38	7.74801e-36	singlecell	wilcox	singlecell
1	LST1	0.993565	2.66225e-30	2.23409e-28	singlecell	wilcox	singlecell
1	LY6E	0.649753	3.12924e-21	1.60045e-19	singlecell	wilcox	singlecell
1	LYZ	1.89354	7.42111e-61	3.28946e-58	singlecell	wilcox	singlecell
1	MAFB	-1.14048	2.49637e-42	3.75259e-40	singlecell	wilcox	singlecell
1	MALAT1	-2.00337	3.22576e-76	3.71759e-73	singlecell	wilcox	singlecell
1	MAP3K8	-0.673044	1.25535e-31	1.11288e-29	singlecell	wilcox	singlecell
1	MAPRE1	-0.644001	5.04991e-26	3.3576e-24	singlecell	wilcox	singlecell
1	MARCO	0.703691	2.85587e-21	1.46497e-19	singlecell	wilcox	singlecell
1	MCEMP1	1.24774	8.6451e-54	2.4908e-51	singlecell	wilcox	singlecell
1	MCRIP1	0.564461	1.26206e-14	4.12426e-13	singlecell	wilcox	singlecell
1	MCRIP2	0.752307	1.91792e-19	8.70212e-18	singlecell	wilcox	singlecell
1	MDH1	-0.54723	4.39027e-14	1.34565e-12	singlecell	wilcox	singlecell
1	MLF2	0.801551	8.75036e-25	5.48071e-23	singlecell	wilcox	singlecell
1	MRPL23	0.570015	1.19703e-14	3.92659e-13	singlecell	wilcox	singlecell
1	MS4A4A	-1.08835	1.34754e-40	1.81992e-38	singlecell	wilcox	singlecell
1	MS4A7	-0.66395	1.10837e-28	8.59207e-27	singlecell	wilcox	singlecell
1	MSR1	-0.913025	2.38462e-38	2.90302e-36	singlecell	wilcox	singlecell
1	MT-ATP6	0.713993	1.37656e-15	4.85646e-14	singlecell	wilcox	singlecell
1	MT-CO2	0.917782	7.78216e-37	8.62373e-35	singlecell	wilcox	singlecell
1	MT-CYB	0.640176	8.32941e-21	4.18577e-19	singlecell	wilcox	singlecell
1	MT-ND1	1.91895	2.78632e-90	8.02784e-87	singlecell	wilcox	singlecell
1	MT-ND2	1.27855	1.34084e-49	3.09055e-47	singlecell	wilcox	singlecell
1	MT-ND3	0.692024	1.01549e-16	3.9449e-15	singlecell	wilcox	singlecell
1	MT1G	-0.566854	2.02342e-07	2.82088e-06	singlecell	wilcox	singlecell
1	MT2A	-0.805723	1.58286e-14	5.11456e-13	singlecell	wilcox	singlecell
1	MYL12A	-0.747142	1.67641e-27	1.21256e-25	singlecell	wilcox	singlecell
1	NAMPT	-0.992741	2.14851e-53	5.89544e-51	singlecell	wilcox	singlecell
1	NCF1	0.91442	1.16456e-13	3.45907e-12	singlecell	wilcox	singlecell
1	NDUFA11	0.65842	6.77255e-25	4.30431e-23	singlecell	wilcox	singlecell
1	NDUFB11	0.533327	3.69011e-15	1.25573e-13	singlecell	wilcox	singlecell
1	NEAT1	-0.53144	3.43296e-14	1.07122e-12	singlecell	wilcox	singlecell
1	NFE2L2	-0.574347	8.84931e-22	4.75087e-20	singlecell	wilcox	singlecell
1	NFKBIA	-1.88186	4.68219e-51	1.19031e-48	singlecell	wilcox	singlecell
1	NFKBIZ	-1.00509	1.49452e-57	5.38244e-55	singlecell	wilcox	singlecell
1	NINJ1	-0.601422	1.55631e-24	9.67769e-23	singlecell	wilcox	singlecell
1	NMB	-0.704821	9.01748e-12	2.22059e-10	singlecell	wilcox	singlecell
1	NOP10	-0.522474	1.41731e-22	7.98079e-21	singlecell	wilcox	singlecell
1	NOP53	0.989995	7.60239e-35	7.86961e-33	singlecell	wilcox	singlecell
1	NSA2	0.685112	8.08871e-18	3.34521e-16	singlecell	wilcox	singlecell
1	NUPR1	-0.884643	6.40109e-21	3.22611e-19	singlecell	wilcox	singlecell
1	OASL	-0.609023	1.79014e-15	6.25176e-14	singlecell	wilcox	singlecell
1	OLR1	-0.63357	2.03413e-16	7.67775e-15	singlecell	wilcox	singlecell
1	OSCAR	-0.662527	2.33486e-21	1.21574e-19	singlecell	wilcox	singlecell
1	OSER1	-0.536632	1.42983e-18	6.19487e-17	singlecell	wilcox	singlecell
1	P2RX4	-0.721551	1.85298e-34	1.86236e-32	singlecell	wilcox	singlecell
1	PAIP2	-0.506426	1.35348e-16	5.17647e-15	singlecell	wilcox	singlecell
1	PDCD6	0.81786	4.03151e-23	2.30771e-21	singlecell	wilcox	singlecell
1	PDE4DIP	-0.653783	3.37242e-25	2.17534e-23	singlecell	wilcox	singlecell
1	PDIA3	-0.744038	1.04095e-22	5.89998e-21	singlecell	wilcox	singlecell
1	PEPD	0.858423	1.86014e-26	1.26599e-24	singlecell	wilcox	singlecell
1	PGK1	0.828335	1.14233e-20	5.65828e-19	singlecell	wilcox	singlecell
1	PGLS	1.01211	2.19528e-33	2.08516e-31	singlecell	wilcox	singlecell
1	PHLDA1	-0.588738	2.27496e-16	8.5494e-15	singlecell	wilcox	singlecell
1	PHLDA2	-1.43033	8.00777e-65	4.4655e-62	singlecell	wilcox	singlecell
1	PHPT1	0.816629	9.37612e-21	4.67104e-19	singlecell	wilcox	singlecell
1	PILRA	-0.64049	1.63148e-18	7.05084e-17	singlecell	wilcox	singlecell
1	PKM	1.60006	2.05395e-65	1.18356e-62	singlecell	wilcox	singlecell
1	PLAUR	-0.611404	3.11883e-11	7.16006e-10	singlecell	wilcox	singlecell
1	PLEK	-0.70488	1.37349e-31	1.21141e-29	singlecell	wilcox	singlecell
1	PLIN2	-1.58835	1.58719e-58	5.96473e-56	singlecell	wilcox	singlecell
1	PLK2	-0.629725	8.17e-49	1.78778e-46	singlecell	wilcox	singlecell
1	PLSCR1	-0.576421	1.57246e-16	5.9743e-15	singlecell	wilcox	singlecell
1	PMP22	-0.52406	3.81326e-31	3.29599e-29	singlecell	wilcox	singlecell
1	PNPLA6	0.681818	1.31467e-20	6.48142e-19	singlecell	wilcox	singlecell
1	POLR1D	0.53466	1.94393e-08	3.14946e-07	singlecell	wilcox	singlecell
1	POLR2L	0.626361	1.55999e-20	7.63952e-19	singlecell	wilcox	singlecell
1	POMP	-0.720835	4.14667e-24	2.52407e-22	singlecell	wilcox	singlecell
1	PPP1CA	1.2939	3.14853e-56	1.06723e-53	singlecell	wilcox	singlecell
1	PPP1R15A	-1.07449	6.67797e-38	7.80014e-36	singlecell	wilcox	singlecell
1	PRELID1	0.606546	1.01015e-19	4.68162e-18	singlecell	wilcox	singlecell
1	PROCR	-0.655824	1.07604e-25	7.046e-24	singlecell	wilcox	singlecell
1	PRSS21	1.08904	5.51802e-18	2.31529e-16	singlecell	wilcox	singlecell
1	PSMB8	0.646115	2.95315e-16	1.09552e-14	singlecell	wilcox	singlecell
1	PTGER4	-0.537439	5.92137e-18	2.47852e-16	singlecell	wilcox	singlecell
1	PTMS	0.510365	3.52414e-13	1.00697e-11	singlecell	wilcox	singlecell
1	PTPMT1	0.510531	1.50994e-12	4.07214e-11	singlecell	wilcox	singlecell
1	PTPN6	0.687042	1.1564e-16	4.44238e-15	singlecell	wilcox	singlecell
1	PYCARD	0.630308	7.26395e-28	5.34348e-26	singlecell	wilcox	singlecell
1	RAB11A	-0.508837	1.53581e-21	8.11913e-20	singlecell	wilcox	singlecell
1	RAB13	0.645963	2.53329e-19	1.1316e-17	singlecell	wilcox	singlecell
1	RAB5IF	0.692441	8.72257e-21	4.37064e-19	singlecell	wilcox	singlecell
1	RACK1	0.924165	1.06499e-55	3.47367e-53	singlecell	wilcox	singlecell
1	RDH11	-0.513146	1.07246e-19	4.9439e-18	singlecell	wilcox	singlecell
1	RGS19	0.771845	3.62116e-16	1.32345e-14	singlecell	wilcox	singlecell
1	RHOB	0.85517	1.66096e-18	7.14255e-17	singlecell	wilcox	singlecell
1	RIPK2	-0.589527	5.15268e-23	2.93975e-21	singlecell	wilcox	singlecell
1	RND3	-0.915488	5.32121e-28	3.9311e-26	singlecell	wilcox	singlecell
1	RNF114	-0.68156	7.26535e-27	5.06436e-25	singlecell	wilcox	singlecell
1	RNF13	-0.535556	2.21686e-16	8.34922e-15	singlecell	wilcox	singlecell
1	RPL10	0.901877	4.5634e-52	1.17743e-49	singlecell	wilcox	singlecell
1	RPL10A	1.22629	3.05113e-75	3.29656e-72	singlecell	wilcox	singlecell
1	RPL11	0.828719	7.36088e-59	2.82772e-56	singlecell	wilcox	singlecell
1	RPL12	0.958938	3.91387e-60	1.65022e-57	singlecell	wilcox	singlecell
1	RPL13	0.974254	1.48417e-69	1.11552e-66	singlecell	wilcox	singlecell
1	RPL13A	1.25491	5.95047e-82	1.02866e-78	singlecell	wilcox	singlecell
1	RPL14	0.95496	4.26054e-59	1.67391e-56	singlecell	wilcox	singlecell
1	RPL15	0.598537	4.75031e-40	6.22111e-38	singlecell	wilcox	singlecell
1	RPL17	0.820695	4.00729e-39	5.0565e-37	singlecell	wilcox	singlecell
1	RPL18	0.846556	9.69043e-46	1.80127e-43	singlecell	wilcox	singlecell
1	RPL18A	0.724138	1.04964e-49	2.45205e-47	singlecell	wilcox	singlecell
1	RPL19	0.802455	1.83655e-66	1.16087e-63	singlecell	wilcox	singlecell
1	RPL21	0.561528	2.65012e-15	9.10789e-14	singlecell	wilcox	singlecell
1	RPL22	0.647556	1.32228e-26	9.10684e-25	singlecell	wilcox	singlecell
1	RPL23	0.646888	1.08493e-24	6.77083e-23	singlecell	wilcox	singlecell
1	RPL23A	0.862362	5.44444e-49	1.20664e-46	singlecell	wilcox	singlecell
1	RPL24	0.684553	5.94265e-29	4.66957e-27	singlecell	wilcox	singlecell
1	RPL26	0.985041	3.50463e-50	8.29926e-48	singlecell	wilcox	singlecell
1	RPL27	0.702302	3.32314e-33	3.12212e-31	singlecell	wilcox	singlecell
1	RPL27A	0.558065	2.36116e-29	1.89849e-27	singlecell	wilcox	singlecell
1	RPL28	1.13653	4.34361e-75	4.41694e-72	singlecell	wilcox	singlecell
1	RPL29	0.829037	3.9241e-47	8.07571e-45	singlecell	wilcox	singlecell
1	RPL3	0.691297	1.23413e-42	1.90485e-40	singlecell	wilcox	singlecell
1	RPL30	0.738837	6.57807e-34	6.498e-32	singlecell	wilcox	singlecell
1	RPL32	0.916163	3.49851e-61	1.63456e-58	singlecell	wilcox	singlecell
1	RPL34	0.662984	6.10792e-20	2.89281e-18	singlecell	wilcox	singlecell
1	RPL35	0.878091	1.35571e-53	3.78003e-51	singlecell	wilcox	singlecell
1	RPL35A	0.595129	8.05557e-29	6.30121e-27	singlecell	wilcox	singlecell
1	RPL36A	0.646014	1.71163e-22	9.57573e-21	singlecell	wilcox	singlecell
1	RPL37	0.61621	5.46696e-27	3.84176e-25	singlecell	wilcox	singlecell
1	RPL37A	0.816545	4.2038e-47	8.54953e-45	singlecell	wilcox	singlecell
1	RPL38	0.869248	1.21192e-43	2.05396e-41	singlecell	wilcox	singlecell
1	RPL39	0.708475	1.07513e-13	3.20443e-12	singlecell	wilcox	singlecell
1	RPL4	0.859785	4.10088e-41	5.81081e-39	singlecell	wilcox	singlecell
1	RPL41	0.533013	2.21667e-33	2.09396e-31	singlecell	wilcox	singlecell
1	RPL5	1.215	2.84035e-63	1.44415e-60	singlecell	wilcox	singlecell
1	RPL6	1.64212	1.25699e-91	7.2432e-88	singlecell	wilcox	singlecell
1	RPL7A	1.28137	7.39843e-79	1.06581e-75	singlecell	wilcox	singlecell
1	RPL8	0.856113	4.11956e-67	2.84859e-64	singlecell	wilcox	singlecell
1	RPLP0	1.1149	1.20388e-62	5.78097e-60	singlecell	wilcox	singlecell
1	RPLP1	0.820916	1.62227e-59	6.67719e-57	singlecell	wilcox	singlecell
1	RPLP2	0.773125	9.57439e-51	2.33116e-48	singlecell	wilcox	singlecell
1	RPS10	1.21211	6.54054e-70	5.13938e-67	singlecell	wilcox	singlecell
1	RPS11	0.651224	1.10344e-29	9.08338e-28	singlecell	wilcox	singlecell
1	RPS12	1.07009	1.20237e-66	7.99435e-64	singlecell	wilcox	singlecell
1	RPS15	0.545813	6.31172e-38	7.47334e-36	singlecell	wilcox	singlecell
1	RPS15A	1.05582	2.10944e-59	8.48046e-57	singlecell	wilcox	singlecell
1	RPS16	0.926996	9.11179e-51	2.25022e-48	singlecell	wilcox	singlecell
1	RPS17	0.967243	3.64021e-55	1.14415e-52	singlecell	wilcox	singlecell
1	RPS19	0.526429	1.00355e-32	9.32712e-31	singlecell	wilcox	singlecell
1	RPS20	0.731863	5.34377e-37	6.07748e-35	singlecell	wilcox	singlecell
1	RPS21	0.514712	6.76804e-20	3.1967e-18	singlecell	wilcox	singlecell
1	RPS23	0.911242	2.90628e-49	6.61064e-47	singlecell	wilcox	singlecell
1	RPS24	0.829643	1.10202e-34	1.12726e-32	singlecell	wilcox	singlecell
1	RPS25	0.655261	4.03195e-31	3.46768e-29	singlecell	wilcox	singlecell
1	RPS26	1.11274	9.72114e-56	3.23172e-53	singlecell	wilcox	singlecell
1	RPS27	0.69097	1.61399e-34	1.63164e-32	singlecell	wilcox	singlecell
1	RPS27A	0.898307	1.2281e-31	1.09434e-29	singlecell	wilcox	singlecell
1	RPS28	0.743249	5.03025e-46	9.662e-44	singlecell	wilcox	singlecell
1	RPS3	0.833427	2.32315e-58	8.54474e-56	singlecell	wilcox	singlecell
1	RPS4X	1.44991	1.28135e-86	2.46119e-83	singlecell	wilcox	singlecell
1	RPS4Y1	-2.29459	3.16039e-153	5.46337e-149	singlecell	wilcox	singlecell
1	RPS5	1.14103	4.8369e-75	4.64531e-72	singlecell	wilcox	singlecell
1	RPS6	0.823336	8.95217e-47	1.79949e-44	singlecell	wilcox	singlecell
1	RPS6KA1	0.521026	1.67713e-12	4.49497e-11	singlecell	wilcox	singlecell
1	RPS7	0.97117	5.52446e-61	2.51319e-58	singlecell	wilcox	singlecell
1	RPS8	1.08886	3.60932e-57	1.27335e-54	singlecell	wilcox	singlecell
1	RPS9	0.521747	2.06583e-26	1.395e-24	singlecell	wilcox	singlecell
1	RPSA	2.01348	2.41655e-89	5.96785e-86	singlecell	wilcox	singlecell
1	RSRC2	-0.504454	2.04964e-14	6.54937e-13	singlecell	wilcox	singlecell
1	RSRP1	-0.701878	1.02404e-39	1.32109e-37	singlecell	wilcox	singlecell
1	RTN3	-0.545151	8.14594e-19	3.56503e-17	singlecell	wilcox	singlecell
1	S100A4	0.747223	9.76855e-29	7.60671e-27	singlecell	wilcox	singlecell
1	S100A9	0.64751	6.31413e-10	1.24178e-08	singlecell	wilcox	singlecell
1	S1PR4	0.512642	1.27753e-08	2.11944e-07	singlecell	wilcox	singlecell
1	SAMHD1	0.710548	2.62509e-20	1.27472e-18	singlecell	wilcox	singlecell
1	SAP18	-0.59698	2.25704e-19	1.01608e-17	singlecell	wilcox	singlecell
1	SARAF	0.618236	2.64695e-21	1.37411e-19	singlecell	wilcox	singlecell
1	SAT1	-1.41745	1.16465e-79	1.83031e-76	singlecell	wilcox	singlecell
1	SDC2	-1.0614	1.56575e-34	1.59218e-32	singlecell	wilcox	singlecell
1	SDCBP	-0.799135	3.91128e-28	2.91441e-26	singlecell	wilcox	singlecell
1	SELENOH	0.913241	7.83116e-39	9.73938e-37	singlecell	wilcox	singlecell
1	SELENOK	-0.502269	7.43787e-16	2.67315e-14	singlecell	wilcox	singlecell
1	SELENOS	0.507078	5.06886e-09	8.93225e-08	singlecell	wilcox	singlecell
1	SERPING1	-1.09846	9.96055e-36	1.05637e-33	singlecell	wilcox	singlecell
1	SERTAD1	-1.03124	5.26681e-51	1.31953e-48	singlecell	wilcox	singlecell
1	SFTPC	0.74939	1.18343e-32	1.08819e-30	singlecell	wilcox	singlecell
1	SIVA1	0.507931	9.61313e-11	2.09034e-09	singlecell	wilcox	singlecell
1	SLC25A11	0.611013	7.71625e-18	3.19882e-16	singlecell	wilcox	singlecell
1	SLC25A3	1.20576	2.74435e-47	5.71585e-45	singlecell	wilcox	singlecell
1	SLC25A5	0.52388	4.43937e-19	1.95774e-17	singlecell	wilcox	singlecell
1	SLC25A6	0.693963	2.01686e-29	1.62922e-27	singlecell	wilcox	singlecell
1	SLC7A7	0.619688	6.04178e-17	2.36835e-15	singlecell	wilcox	singlecell
1	SMDT1	0.573637	3.27219e-16	1.20354e-14	singlecell	wilcox	singlecell
1	SMIM25	0.686471	2.64616e-20	1.28135e-18	singlecell	wilcox	singlecell
1	SNX10	-0.873987	9.93705e-34	9.59675e-32	singlecell	wilcox	singlecell
1	SNX17	0.784888	1.65894e-27	1.20496e-25	singlecell	wilcox	singlecell
1	SNX2	-0.661261	2.40515e-17	9.64683e-16	singlecell	wilcox	singlecell
1	SOAT1	-0.633293	6.36901e-24	3.84969e-22	singlecell	wilcox	singlecell
1	SOCS1	-1.3048	4.19815e-69	3.02389e-66	singlecell	wilcox	singlecell
1	SOD2	-1.57077	3.78715e-63	1.87053e-60	singlecell	wilcox	singlecell
1	SPARC	0.822196	9.29347e-20	4.31871e-18	singlecell	wilcox	singlecell
1	SPINT2	0.628314	3.46451e-12	8.92563e-11	singlecell	wilcox	singlecell
1	SPNS1	0.692958	3.19496e-16	1.17764e-14	singlecell	wilcox	singlecell
1	SRGN	-0.708625	2.67247e-23	1.56078e-21	singlecell	wilcox	singlecell
1	SRI	-0.794524	2.17504e-23	1.27457e-21	singlecell	wilcox	singlecell
1	SSBP3	0.568277	1.03906e-12	2.88318e-11	singlecell	wilcox	singlecell
1	STMN1	-1.04779	1.15016e-42	1.79125e-40	singlecell	wilcox	singlecell
1	STOM	-1.28197	2.38342e-46	4.62947e-44	singlecell	wilcox	singlecell
1	STX12	-0.506511	1.80556e-18	7.72591e-17	singlecell	wilcox	singlecell
1	SUMO1	-0.529003	5.08413e-18	2.14364e-16	singlecell	wilcox	singlecell
1	TAGAP	-0.557145	2.40962e-31	2.09322e-29	singlecell	wilcox	singlecell
1	TBC1D10C	0.7717	1.91102e-23	1.12367e-21	singlecell	wilcox	singlecell
1	TCIRG1	0.517731	3.95969e-10	7.97799e-09	singlecell	wilcox	singlecell
1	TECR	0.526691	5.18767e-10	1.03317e-08	singlecell	wilcox	singlecell
1	TFRC	-0.733995	1.1417e-27	8.32769e-26	singlecell	wilcox	singlecell
1	THUMPD3-AS1	-0.56459	7.69439e-38	8.92704e-36	singlecell	wilcox	singlecell
1	TKT	0.765743	1.63912e-29	1.33658e-27	singlecell	wilcox	singlecell
1	TMBIM6	-0.616619	1.72937e-26	1.18164e-24	singlecell	wilcox	singlecell
1	TMC6	0.503015	2.83046e-12	7.36899e-11	singlecell	wilcox	singlecell
1	TMEM173	0.560476	9.31336e-12	2.28693e-10	singlecell	wilcox	singlecell
1	TMEM219	0.834052	1.55404e-30	1.3169e-28	singlecell	wilcox	singlecell
1	TMEM50A	-0.604511	3.75502e-20	1.80314e-18	singlecell	wilcox	singlecell
1	TMEM91	0.578895	1.26479e-11	3.05368e-10	singlecell	wilcox	singlecell
1	TNF	-1.11927	2.12687e-56	7.35343e-54	singlecell	wilcox	singlecell
1	TNFAIP3	-0.642327	1.90755e-36	2.08707e-34	singlecell	wilcox	singlecell
1	TNFAIP6	-0.969339	7.87005e-38	9.06996e-36	singlecell	wilcox	singlecell
1	TPM4	-0.932772	1.63922e-31	1.43117e-29	singlecell	wilcox	singlecell
1	TPT1	0.834952	1.72092e-41	2.47913e-39	singlecell	wilcox	singlecell
1	TREM2	1.8387	7.11229e-55	2.19554e-52	singlecell	wilcox	singlecell
1	TRIR	0.676136	3.52873e-27	2.51034e-25	singlecell	wilcox	singlecell
1	TRPV2	0.690577	2.19627e-19	9.91304e-18	singlecell	wilcox	singlecell
1	TSC22D1	-1.11348	8.18047e-46	1.53713e-43	singlecell	wilcox	singlecell
1	TSPAN15	-0.512268	1.07739e-32	9.95979e-31	singlecell	wilcox	singlecell
1	TSPO	0.717996	1.51637e-41	2.20282e-39	singlecell	wilcox	singlecell
1	TUBB	-0.742627	2.82269e-21	1.45225e-19	singlecell	wilcox	singlecell
1	TUBB2A	-0.542079	3.51766e-24	2.14875e-22	singlecell	wilcox	singlecell
1	TUFM	0.657213	2.40144e-18	1.0225e-16	singlecell	wilcox	singlecell
1	TWF2	0.634904	2.53194e-16	9.47394e-15	singlecell	wilcox	singlecell
1	TXN	-0.842948	1.96364e-43	3.2329e-41	singlecell	wilcox	singlecell
1	UBA52	0.984052	4.35873e-66	2.59825e-63	singlecell	wilcox	singlecell
1	UBC	-0.922014	6.27712e-39	7.86323e-37	singlecell	wilcox	singlecell
1	UBXN1	0.565349	2.61897e-14	8.24666e-13	singlecell	wilcox	singlecell
1	UPP1	0.530052	2.73486e-10	5.62159e-09	singlecell	wilcox	singlecell
1	VIM	0.78135	2.08215e-48	4.49927e-46	singlecell	wilcox	singlecell
1	VMO1	-0.765419	2.38416e-19	1.07052e-17	singlecell	wilcox	singlecell
1	VPS29	-0.657991	5.82897e-21	2.94636e-19	singlecell	wilcox	singlecell
1	VSIG4	0.608426	9.82772e-15	3.24841e-13	singlecell	wilcox	singlecell
1	WSB1	-0.580998	5.35666e-21	2.71556e-19	singlecell	wilcox	singlecell
1	YIF1A	0.565106	3.47638e-10	7.07013e-09	singlecell	wilcox	singlecell
1	ZC3H12A	-0.707563	2.93823e-45	5.23641e-43	singlecell	wilcox	singlecell
1	ZFAND5	-0.680206	7.1689e-25	4.53952e-23	singlecell	wilcox	singlecell
1	ZFP36	-0.5893	1.28656e-09	2.44943e-08	singlecell	wilcox	singlecell
1	ZNF267	-0.556753	2.19095e-37	2.50827e-35	singlecell	wilcox	singlecell
1	ZNHIT1	0.636454	1.5264e-16	5.8121e-15	singlecell	wilcox	singlecell

## Sheet: 4
Supplemental Table5. Correlation Analyses of CDKN1A Expresssion with Markers of Leiden Cluster 1 and Monocytes/Macrophages
Item1	Item2	r	p.value	relation
CDKN1A	CD14	0.235366	< 0.001	1.Positive Relation
CDKN1A	CD63	-0.253302	< 0.001	2.Negative Relation
CDKN1A	CD68	0.371277	< 0.001	1.Positive Relation
CDKN1A	CD86	0.435021	< 0.001	1.Positive Relation
CDKN1A	CD163	0.373811	< 0.001	1.Positive Relation
CDKN1A	MARCO	-0.646189	< 0.001	2.Negative Relation
CDKN1A	PPARG	0.0627737	ns	1.Positive Relation
CDKN1A	LGALS3	-0.10031	< 0.01	2.Negative Relation
CDKN1A	FCGR1A	-0.54444	< 0.001	2.Negative Relation
CDKN1A	FCGR3A	0.403481	< 0.001	1.Positive Relation
CDKN1A	MSR1	0.276455	< 0.001	1.Positive Relation
CDKN1A	ITGB2	-0.382803	< 0.001	2.Negative Relation
CDKN1A	MRC1	-0.223837	< 0.001	2.Negative Relation
CDKN1A	SERPING1	0.317271	< 0.001	1.Positive Relation
CDKN1A	CES1	-0.55932	< 0.001	2.Negative Relation
CDKN1A	HLA-DQA1	0.134994	< 0.001	1.Positive Relation
CDKN1A	INHBA	0.567369	< 0.001	1.Positive Relation
CDKN1A	FABP4	0.0491705	ns	1.Positive Relation
CDKN1A	LGALS3BP	0.137829	< 0.001	1.Positive Relation
CDKN1A	AKR1C3	-0.026955	ns	2.Negative Relation
CDKN1A	CITED2	-0.092015	< 0.05	2.Negative Relation
CDKN1A	TREM1	0.0309874	ns	1.Positive Relation
CDKN1A	FN1	0.0167974	ns	1.Positive Relation
CDKN1A	EVL	-0.232946	< 0.001	2.Negative Relation
CDKN1A	ALDH1A1	-0.217313	< 0.001	2.Negative Relation
CDKN1A	PDLIM1	-0.143533	< 0.001	2.Negative Relation
CDKN1A	CDKN1A	1	Not Applicable	1.Positive Relation
CDKN1A	SenMayo	0.508151	< 0.001	1.Positive Relation
